# Supplementary material for: The Value of Fournier’s Gangrene Scoring Systems on Admission to Predict Mortality: A Systematic Review and Meta-Analysis
Source: J Pers Med. 2023 Aug 22;13(9):1283. doi: 10.3390/jpm13091283 (PMC10532663; doi:10.3390/jpm13091283)
Supplement: Supplementary file 1 [file jpm-13-01283-s001.zip]

Archive with 1 entries (1 files):
- jpm-2570627-supplementary.pdf
